# Supplementary material for: Characterization of SARS-CoV-2 Mutational Signatures from 1.5+ Million Raw Sequencing Samples
Source: Viruses. 2022 Dec 20;15(1):7. doi: 10.3390/v15010007 (PMC9864147; doi:10.3390/v15010007)
Supplement: Supplementary file 1 [file viruses-15-00007-s001.zip]

Archive with 2 entries (2 files):
- SupplementaryFiguresCaptions.pdf
- SupplementaryFileS1.zip
